# Supplementary material for: Protein phosphorylation differs significantly among ontogenetic phases in Malus seedlings
Source: Proteome Sci. 2014 May 25;12:31. doi: 10.1186/1477-5956-12-31 (PMC4046019; doi:10.1186/1477-5956-12-31)
Supplement: Additional file 3: Table S1 — Relative spot abundances at different ontogenetic phases of three apple seedlings. J, V and R correspond to juvenile, adult vegetative and reproductive phases, respectively. Each spot number represents the group number and the spot’s gel position. For example, A33-1 refers to the first spot (from left to right) of group A33. [file 1477-5956-12-31-S3.xlsx]

## Sheet: Table S1
Table S1 Relative spot abundances at different ontogenetic phases of three apple seedlings.
02-18-081	A6-1			A33-1			A33-2			A33-3			A48-1			A48-2			A48-3			B38-1			B38-2			B38-3			C24-1			C24-2			C24-3			D1-1			D1-2			D1-3			D1-4
	1	2	3	1	2	3	1	2	3	1	2	3	1	2	3	1	2	3	1	2	3	1	2	3	1	2	3	1	2	3	1	2	3	1	2	3	1	2	3	1	2	3	1	2	3	1	2	3	1
J	0.0641863	0.0486555	0.069057	0.0496752	0.0435637	0.0422761	0.0380493	0.0679057	0.0277356	0.123244	0.105436	0.107507	0.0300624	0.0348716	0.0255729	0.0212701	0.0213118	0.0167041	0.0277555	0.0219675	0.0254738	0.0549821	0.0500746	0.0530602	0.400458	0.360268	0.380851	0.219562	0.155055	0.183803	0.0111165	0.00867057	0.00944029	0.0467766	0.0364303	0.0412594	0.102346	0.0934124	0.0905693	0.0132344	0.0134919	0.0098618	0.00514968	0.00680837	0.00568397	0.0233786	0.0200036	0.0197908	0.0336673
V	0.0736311	0.0696567	0.0465426	0.0851942	0.0886861	0.0628397	0.0616673	0.0593873	0.0488599	0.137334	0.132688	0.129368	0.0230209	0.0219144	0.0221447	0.0327819	0.0237829	0.0238815	0.0186552	0.0192224	0.0169682	0.0478449	0.046739	0.0430419	0.317582	0.311314	0.275884	0.14354	0.141284	0.109582	0.00746231	0.0088401	0.00724776	0.0157561	0.0247679	0.019363	0.0359741	0.0443434	0.0352437	0.00625978	0.00927917	0.0111974	—	—	—	0.0219974	0.0240652	0.0169489	0.0214844
R	0.037097	0.0438381	0.0381339	—	—	—	—	—	—	0.126538	0.100781	0.110595	0.0181727	0.0144864	0.0193652	0.0210777	0.0176508	0.0209086	0.0241556	0.0177894	0.0234601	0.0363556	0.0282999	0.0395771	0.190081	0.1028	0.178133	0.095941	0.0410544	0.108796	0.00804054	0.00645413	0.00666415	0.0149738	0.0182629	0.016874	0.0892372	0.0575234	0.0725133	0.00245129	0.00504581	0.00745196	—	—	—	0.0295554	0.0216672	0.0316341	0.0096483
02-17-115	A6-1			A33-1			A33-2			A33-3			A48-1			A48-2			A48-3			B38-1			B38-2			B38-3			C24-1			C24-2			C24-3			D1-1			D1-2			D1-3			D1-4
	1	2	3	1	2	3	1	2	3	1	2	3	1	2	3	1	2	3	1	2	3	1	2	3	1	2	3	1	2	3	1	2	3	1	2	3	1	2	3	1	2	3	1	2	3	1	2	3	1
J	0.0517812	0.0614155	0.0498963	—	—	—	—	—	—	0.103791	0.110395	0.0794545	0.0423228	0.0555493	0.0250588	0.0492775	0.0370855	0.0349526	0.0337553	0.041222	0.032629	0.0605334	0.0644548	0.0628919	0.22362	0.236368	0.277288	0.177719	0.151083	0.167118	0.0111256	0.0124522	0.00737554	0.0378807	0.0398389	0.038649	0.0563798	0.0854057	0.037557	—	—	—	—	—	—	0.036506	0.0536585	0.0482734	0.0390914
V	0.0474491	0.0439177	0.0460572	—	—	—	0.034308	0.0431884	0.0557762	0.124427	0.124191	0.129958	0.0162623	0.0137867	—	0.0763054	0.0789018	0.0909807	0.0269544	0.029453	0.0281092	0.0552417	0.0535537	0.0558501	0.189074	0.196377	0.201317	0.113275	0.13377	0.128479	0.0135552	0.0182288	0.0132417	0.0311687	0.0396064	0.0313247	0.0756645	0.113998	0.0935359	0.0117937	0.0103977	0.014495	0.0153013	0.00886442	0.0165536	0.0491716	0.0512077	0.0609211	0.0253564
R	0.0385768	0.0368113	0.0368688	—	—	—	—	—	—	0.0685831	0.0944458	0.0910418	—	—	—	0.0601579	0.0682846	0.0702029	0.031565	0.0330125	0.0368292	0.0436037	0.046466	0.0488161	0.175657	0.193807	0.176931	0.126764	0.156464	0.131021	0.0105082	0.0148481	0.0123368	0.0286516	0.0247705	0.0280053	0.0660196	0.0905544	0.0816348	—	—	—	—	—	—	0.0295022	0.0315601	0.0311331	0.0306967
07-07-133	A6-1			A33-1			A33-2			A33-3			A48-1			A48-2			A48-3			B38-1			B38-2			B38-3			C24-1			C24-2			C24-3			D1-1			D1-2			D1-3			D1-4
	1	2	3	1	2	3	1	2	3	1	2	3	1	2	3	1	2	3	1	2	3	1	2	3	1	2	3	1	2	3	1	2	3	1	2	3	1	2	3	1	2	3	1	2	3	1	2	3	1
J	0.158033	0.167138	0.135046	0.201211	0.140734	0.202833	0.16661	0.123224	0.123389	0.234655	0.252073	0.239159	0.174208	0.0441945	0.199925	0.049673	0.054053	—	0.0483575	0.0851451	0.160412	0.188673	0.159702	0.17756	0.93282	0.859323	0.91781	0.669775	0.650465	0.662141	0.0219836	0.0329386	0.0239888	0.030048	0.0220307	0.03821	0.0828158	0.0575885	0.0847727	0.0176478	0.0185804	—	0.0255148	0.0224162	0.0263607	0.081267	0.0797719	0.086522	0.0418374
V	—	—	—	0.257841	0.305129	0.216042	0.170882	0.19444	0.156012	0.354121	0.367382	0.302795	0.233181	0.0618238	0.133532	0.076359	0.082959	—	0.0972442	0.0784439	0.0806356	0.140478	0.137209	0.105799	0.734085	0.776898	0.787429	0.557211	0.581874	0.5405	0.017795	0.0211763	0.0116883	0.0258822	0.0296866	0.0230513	0.0443795	0.0669018	0.0376186	0.0210226	0.0158156	0.0157444	0.0268655	0.0254568	0.0208697	0.118852	0.099794	0.0807002	0.0635308
R	—	—	—	0.199522	0.186257	0.248149	0.142117	0.15202	0.140038	0.215258	0.211344	0.266082	0.118026	0.073779	0.0809984	0.0542536	0.0533019	0.0552469	0.126606	0.119952	0.108467	0.111159	0.127159	0.107602	0.671151	0.702256	0.704121	0.464342	0.477145	0.510982	—	—	—	—	—	—	0.0407061	0.0339962	0.0500349	0.0142123	0.0143694	0.0148899	0.0187118	0.0177591	0.0181227	0.0467114	0.0589859	0.0632869	0.0340326
J, V and R correspond to juvenile, adult vegetative and reproductive phases, respectively. Each spot number represents the group number and the spot’s gel position. For example, A33-1 refers to the first spot (from left to right) of group A33.
[truncated: 5 more columns]
