# Supplementary material for: Protein phosphorylation differs significantly among ontogenetic phases in Malus seedlings
Source: Proteome Sci. 2014 May 25;12:31. doi: 10.1186/1477-5956-12-31 (PMC4046019; doi:10.1186/1477-5956-12-31)
Supplement: Additional file 4: Table S2 — Student’s t-test of expression in corresponding spots among different ontogenetic phases in three apple seedlings. J, V and R designate juvenile, adult vegetative and reproductive phases, respectively. Data were from two-dimensional electrophoretic gels containing global proteins. Statistical analysis using Student’s t-test at the p < 0.05 level was used to assess the significance of expression abundance differences among the three phases. Each spot number represents the group number and the spot’s gel position. For example, A33-1 refers to the first spot (from left to right) of group A33. [file 1477-5956-12-31-S4.xlsx]

## Sheet: Table S2
Table S2 Student’s t-test of expression in corresponding spots among different ontogenetic phases in three apple seedlings.
02-18-081	A6-1	A33-1	A33-2	A33-3	A48-1	A48-2	A48-3	B38-1	B38-2	B38-3	C24-1	C24-2	C24-3	D1-1	D1-2	D1-3	D1-4	D146-1
J/V	0.406354	0.00799599	0.197348	0.0128417	0.0223736	0.0515921	0.0100693	0.0142316	0.00527475	0.0324582	0.0486498	0.00281396	0.000121986	0.0755115	—	0.491631	0.0326899	0.411016
J/R	0.0160995	—	—	0.476998	0.0068934	0.476828	0.140926	0.00394264	0.000832631	0.0101288	0.0186974	0.00069428	0.0426056	0.00890616	—	0.0568469	0.00165912	0.39532
V/R	0.0267496	—	—	0.0297252	0.0145393	0.0474866	0.0866367	0.0190928	0.00438749	0.0512957	0.160565	0.153594	0.0114187	0.0630045	—	0.0741191	0.0212264	0.338783
02-17-115	A6-1	A33-1	A33-2	A33-3	A48-1	A48-2	A48-3	B38-1	B38-2	B38-3	C24-1	C24-2	C24-3	D1-1	D1-2	D1-3	D1-4	D146-1
J/V	0.0412466	—	—	0.0209694	0.0539702	0.00140266	0.0254937	0.00216995	0.0194494	0.00767018	0.0508657	0.0849147	0.0617296	—	—	0.144125	0.0180128	0.0266677
J/R	0.00469322	—	—	0.174107	—	0.00446991	0.271989	0.000492792	0.0104498	0.0436447	0.159222	0.00046707	0.139166	—	—	0.0195715	0.0409655	0.00401294
V/R	0.00103105	—	—	0.00379147	—	0.022125	0.015572	0.00329341	0.0603656	0.155182	0.14904	0.042826	0.159566	—	—	0.00165957	0.117074	0.000291007
07-07-133	A6-1	A33-1	A33-2	A33-3	A48-1	A48-2	A48-3	B38-1	B38-2	B38-3	C24-1	C24-2	C24-3	D1-1	D1-2	D1-3	D1-4	D146-1
J/V	0.00630207	0.0381574	0.0598584	0.00407411	0.481574	0.00985223	0.363705	0.0134622	0.00388699	0.000800364	0.0485713	0.242102	0.0553237	0.406917	0.437061	0.0990906	0.0229552	0.000963011
J/R	0.000572853	0.172474	0.331839	0.289832	0.193922	0.0827799	0.287442	0.00221034	0.000528402	0.000148903	—	—	0.0139228	0.00183334	0.00297214	0.00409122	0.0432696	0.001139
V/R	0.00397284	0.101919	0.0346278	0.00694865	0.185414	0.000975216	0.00721516	0.188034	0.00976013	0.00731812	—	—	0.23285	0.0797179	0.0138239	0.0114116	0.00627479	0.0109414
J, V and R designate juvenile, adult vegetative and reproductive phases, respectively. Data were from two-dimensional electrophoretic gels containing global proteins. Statistical analysis using Student’s t-test at the p < 0.05 level was used to assess the significance of expression abundance differences among the three phases. Each spot number represents the group number and the spot’s gel positi…
