# Supplementary material for: Protein phosphorylation differs significantly among ontogenetic phases in Malus seedlings
Source: Proteome Sci. 2014 May 25;12:31. doi: 10.1186/1477-5956-12-31 (PMC4046019; doi:10.1186/1477-5956-12-31)
Supplement: Additional file 5: Table S3 — Putative phosphosites identified by MALDI-TOF-TOF from different ontogenetic phases of three apple seedlings. J, V and R correspond to juvenile, adult vegetative and reproductive phases, respectively. Images of 02-18-081, 02-17-115 and 07-07-133 are shown in Figures 1, 2 and Figures S1, S2, S4, S5. [file 1477-5956-12-31-S5.xlsx]

## Sheet: Table S3
Table S3 Putative phosphosites identified by MALDI-TOF-TOF from different ontogenetic phases of three apple seedlings.
Groups	Spot ID	Rank Protein Name	Accession No.	Species	Theor. Mr(Da)	pI	Protein Score	Protein Score C.I.%	Phosphorylation site
02-18-081
A6	5298	Ribulose bisphosphate carboxylase large chain	RBL_STIHE	Pachira aquatica	52992.5	6.29	121	100	Serine-3,Serine-174,Threonine-135,Threonine-335
	4227	Ribulose bisphosphate carboxylase large chain (Fragment)	RBL_DICCR	Salacia pallescens	49927	6.41	400	100	Serine-10,Tyrosine-144
	4965	Ribulose bisphosphate carboxylase large chain	RBL_AKABI	Akania bidwillii	52312.3	6.22	124	100	Serine-4,Threonine-336,Tyrosine-184
A33	4994	Ribulose bisphosphate carboxylase large chain (Fragment)	RBL_SALPL	Salacia pallescens	49764.4	6.25	80	99.963	Serine-321,Threonine-243,Threonine-246,Threonine-330,Tyrosine-144,Tyrosine-226,Tyrosine-239
	4998	Ribulose bisphosphate carboxylase large chain	RBL_PELHO	Pelargonium hortorum	53301.8	6.33	352	100	Serine-10,Serine-452,Threonine-142,Tyrosine-144
	4996	Ribulose bisphosphate carboxylase large chain	RBL_HUPLU	Huperzia lucidula	53095.8	6.45	202	100	Serine-2,Threonine-31
	3929	Ribulose bisphosphate carboxylase large chain	RBL_CHLMO	Chlamydomonas moewusii	53104.4	6.29	98	100	Threonine-5,Threonine-23,Threonine-147,Tyrosine-24,Tyrosine-25,Tyrosine-165,Tyrosine-353
	3931	Ribulose bisphosphate carboxylase large chain	RBL_PHAVU	Phaseolus vulgaris	53223.7	5.96	101	100	Serine-10,Threonine-232
	3927	Ribulose bisphosphate carboxylase large chain	RBL_PELHO	Pelargonium hortorum	53301.8	6.33	261	100	Threonine-14,Threonine-17,Threonine-22,Tyrosine-11,Tyrosine-15,Tyrosine-16,Tyrosine-20
	4779	Ribulose bisphosphate carboxylase large chain	RBL_HUPLU	Huperzia lucidula	53095.8	6.45	116	100	Serine-2,Serine-162,Threonine-5,Threonine-23,Threonine-26,Threonine-31,Threonine-173,Threonine-243,Threonine-246,Tyrosine-24,Tyrosine-25,Tyrosine-29,Tyrosine-165,Tyrosine-239,Tyrosine-247
A48	5026	Ribulose bisphosphate carboxylase large chain	RBL_ADICA	Adiantum capillus-veneris	52999.7	6.15	102	100	Threonine-23,Threonine-26,Tyrosine-20,Tyrosine-24,Tyrosine-25,Tyrosine-29,Tyrosine-144
	5022	Ribulose bisphosphate carboxylase large chain (Fragment)	RBL_PTEVI	Pteris vittata	48942.6	6.54	100	100	Threonine-13,Threonine-14,Threonine-16,Tyrosine-10,Tyrosine-14,Tyrosine-15,Tyrosine-19
	5027	Ribulose bisphosphate carboxylase large chain (Fragment)	RBL_OXADI	Oxalis dillenii	52110.1	5.91	106	100	Serine-199,Serine-219,Serine-221,Tyrosine-176,Tyrosine-181
	4234	Ribulose bisphosphate carboxylase large chain	RBL_CUCSA	Cucumis sativus	53064.6	6	107	100	Serine-208,Serine-228,Tyrosine-185,Tyrosine-190
	4236	Ribulose bisphosphate carboxylase large chain (Fragment)	RBL_ILECR	Ilex crenata	51974.2	6.1	103	100	Serine-198,Tyrosine-14,Tyrosine-175,Tyrosine-180
	4238	Ribulose bisphosphate carboxylase large chain (Fragment)	RBL_NOTDE	Parthenium argentatum	49047.7	6.54	103	100	Threonine-14,Threonine-17,Tyrosine-11,Tyrosine-15,Tyrosine-16,Tyrosine-20,Tyrosine-135
	4791	Ribulose bisphosphate carboxylase large chain	RBL_CUCSA	Cucumis sativus	53064.6	6	278	100	Threonine-23,Threonine-26,Threonine-142,Tyrosine-24,Tyrosine-25,Tyrosine-29,Tyrosine-185,Tyrosine-190
	4792	Ribulose bisphosphate carboxylase large chain	RBL_SOYBN	Glycine max	53032.6	6	106	100	Serine-208,Serine-228,Tyrosine-185,Tyrosine-190
	4796	Ribulose bisphosphate carboxylase large chain (Fragment)	RBL_CORFO	Cornus florida	52049.3	6.14	103	100	Serine-198,Tyrosine-175,Tyrosine-180
B38	4539	Ribulose bisphosphate carboxylase/oxygenase activase	RCA_MALDO	Malus domestica	48217.2	8.2	291	100	Serine-6,Serine-185,Threonine-3,Threonine-66
	4540	Ribulose bisphosphate carboxylase/oxygenase activase	RCA_MALDO	Malus domestica	48217.2	8.2	320	100	Serine-6,Serine-172,Serine-185,Serine-341,Threonine-3,Threonine-66,Threonine-336
	4546	Ribulose bisphosphate carboxylase/oxygenase activase	RCA_MALDO	Malus domestica	48217.2	8.2	94	99.999	Serine-6,Serine-10,Serine-341,Threonine-3,Threonine-7,Threonine-66,Threonine-78,Threonine-336
	3595	Ribulose bisphosphate carboxylase/oxygenase activase	RCA_MALDO	Malus domestica	48217.2	8.2	272	100	Serine-6,Threonine-3,Threonine-66
	3596	Ribulose bisphosphate carboxylase/oxygenase activase	RCA_MALDO	Malus domestica	48217.2	8.2	374	100	Serine-172,Serine-185,Serine-341,Threonine-66,Threonine-336
	3593	Ribulose bisphosphate carboxylase/oxygenase activase	RCA_MALDO	Malus domestica	48217.2	8.2	224	100	Serine-6,Serine-10,Serine-341,Threonine-3,Threonine-7,Threonine-66,Threonine-78,Threonine-336,Tyrosine-122,Tyrosine-131
	4528	Ribulose bisphosphate carboxylase/oxygenase activase	RCA_MALDO	Malus domestica	48217.2	8.2	261	100	Serine-6,Serine-10,Serine-185,Threonine-3,Threonine-7,Threonine-66
	4529	Ribulose bisphosphate carboxylase/oxygenase activase	RCA_MALDO	Malus domestica	48217.2	8.2	362	100	Serine-6,Serine-10,Serine-172,Serine-185,Serine-341,Threonine-3,Threonine-7,Threonine-66,Threonine-336
	4531	Ribulose bisphosphate carboxylase/oxygenase activase	RCA_MALDO	Malus domestica	48217.2	8.2	185	100	Serine-6,Serine-10,Serine-341,Threonine-3,Threonine-7,Threonine-66,Threonine-78,Threonine-336
C24	4471	Tubulin beta-2 chain (Fragment)	TBB2_PEA	Pisum sativum	51052.1	4.73	373	100	Serine-246,Tyrosine-34,Tyrosine-308
	4475	Tubulin beta-8 chain	TBB8_ARATH	Arabidopsis thaliana	51258.3	4.73	713	100	Threonine-274
	4478	Tubulin beta-2 chain	TBB2_LUPAL	Lupinus albus	50992.1	4.72	703	100	Threonine-274
	4230	Tubulin beta-9 chain	TBB9_GOSHI	Gossypium hirsutum	50595.1	4.73	642	100	Serine-55,Threonine-163,Threonine-274,Tyrosine-36,Tyrosine-50,Tyrosine-51
	3551	Tubulin beta-8 chain	TBB8_ARATH	Arabidopsis thaliana	51258.3	4.73	486	100	Threonine-274
	3554	Tubulin beta-2 chain	TBB2_LUPAL	Lupinus albus	50992.1	4.72	452	100	Threonine-274
	4460	Tubulin beta-2 chain (Fragment)	TBB2_PEA	Pisum sativum	51052.1	4.73	370	100	Serine-283,Serine-294,Serine-380,Threonine-288,Tyrosine-308
	4462	Tubulin beta-8 chain	TBB8_ARATH	Arabidopsis thaliana	51258.3	4.73	964	100	Threonine-274,Tyrosine-310
	4465	Tubulin beta-2 chain	TBB2_LUPAL	Lupinus albus	50992.1	4.72	818	100	Threonine-274
02-17-115
A6	679	Ribulose bisphosphate carboxylase large chain	RBL_DIOEL	Dioscorea elephantipes	53420.7	6.13	126	100	Serine-10,Serine-181,Threonine-142,Tyrosine-190,Tyrosine-226
	1085	Ribulose bisphosphate carboxylase large chain (Fragment)	RBL_SPIMR	Spigelia marilandica	46414.2	6.4	104	100	Threonine-14,Threonine-139,Threonine-223,Threonine-234,Threonine-237,Tyrosine-135,Tyrosine-181,Tyrosine-230
	811	Ribulose bisphosphate carboxylase large chain (Fragment)	RBL_ACOCL	Acorus calamus	53915	6.55	98	100	Serine-441,Threonine-23,Threonine-190,Threonine-232,Threonine-243,Threonine-246,Threonine-442,Tyrosine-239
A33	542	Ribulose bisphosphate carboxylase large chain (Fragment)	RBL_SANCA	Sanguinaria canadensis	48726.6	6.46	95	100	Threonine-222
	1088	Ribulose bisphosphate carboxylase large chain	RBL_HUPLU	Huperzia lucidula	53095.8	6.45	116	100	Serine-2,Serine-162,Threonine-5,Threonine-23,Threonine-26,Threonine-31,Threonine-173,Threonine-243,Threonine-246,Tyrosine-24,Tyrosine-25,Tyrosine-29,Tyrosine-165,Tyrosine-239,Tyrosine-247
	887	Ribulose bisphosphate carboxylase large chain (Fragment)	RBL_PLAVR	Platytheca verticillata	52044.2	6.04	348	100	Tyrosine-134
	694	Ribulose bisphosphate carboxylase large chain	RBL_EUCGG	Eucalyptus globulus subsp. globulus	53201.6	6.04	425	100	Serine-10,Serine-143,Serine-452
A48	694	Ribulose bisphosphate carboxylase large chain (Fragment)	RBL_ZAMZA	Zamioculcas zamiifolia	49915.1	6.32	100	100	Tyrosine-135
	696	Ribulose bisphosphate carboxylase large chain (Fragment)	RBL_ILECR	Ilex crenata	51974.2	6.1	197	100	Threonine-137,Tyrosine-14,Tyrosine-175,Tyrosine-180
	697	Ribulose bisphosphate carboxylase large chain	RBL_LOTJA	Lotus japonicus	53195.7	6.04	197	100	Threonine-147
	1091	Ribulose bisphosphate carboxylase large chain (Fragment)	RBL_SANCA	Sanguinaria canadensis	48726.6	6.46	187	100	Threonine-137,Tyrosine-175,Tyrosine-180
	1095	Ribulose bisphosphate carboxylase large chain (Fragment)	RBL_PRUDO	Prunus domestica	51370.8	6.23	186	100	Threonine-137,Tyrosine-175,Tyrosine-180
	1097	Ribulose bisphosphate carboxylase large chain	RBL_CUCSA	Cucumis sativus	53064.6	6	220	100	Serine-228,Threonine-23,Threonine-26,Threonine-142,Threonine-474,Tyrosine-24,Tyrosine-25,Tyrosine-29,Tyrosine-165,Tyrosine-185,Tyrosine-190
	814	Ribulose bisphosphate carboxylase large chain (Fragment)	RBL_ILECR	Ilex crenata	51974.2	6.1	214	100	Tyrosine-14,Tyrosine-134,Tyrosine-155,Tyrosine-175,Tyrosine-180
	721	Ribulose bisphosphate carboxylase large chain (Fragment)	RBL_VITAE	Vitis aestivalis	52023.2	6.29	207	100	Serine-219,Serine-270,Threonine-262,Threonine-266,Threonine-269,Tyrosine-135,Tyrosine-156,Tyrosine-176,Tyrosine-181,Tyrosine-260
B38	686	Ribulose bisphosphate carboxylase/oxygenase activase	RCA_MALDO	Malus domestica	48217.2	8.2	106	100	Threonine-66,Threonine-382
	350	Ribulose bisphosphate carboxylase/oxygenase activase	RCA_MALDO	Malus domestica	48217.2	8.2	315	100	Serine-6,Serine-59,Serine-172,Serine-185,Threonine-3,Threonine-66
	687	Ribulose bisphosphate carboxylase/oxygenase activase	RCA_MALDO	Malus domestica	48217.2	8.2	215	100	Serine-6,Serine-10,Serine-42,Serine-185,Serine-341,Threonine-3,Threonine-7,Threonine-66,Threonine-78,Threonine-308,Threonine-336,Tyrosine-304
	507	Ribulose bisphosphate carboxylase/oxygenase activase	RCA_MALDO	Malus domestica	48217.2	8.2	125	100	Serine-6,Serine-50,Serine-59,Serine-185,Threonine-3,Threonine-66
	509	Ribulose bisphosphate carboxylase/oxygenase activase	RCA_MALDO	Malus domestica	48217.2	8.2	267	100	Serine-6,Serine-50,Serine-172,Serine-185,Threonine-3,Threonine-66
	527	Ribulose bisphosphate carboxylase/oxygenase activase	RCA_MALDO	Malus domestica	48217.2	8.2	267	100	Serine-31,Serine-32,Serine-222,Serine-228,Tyrosine-384
	341	Ribulose bisphosphate carboxylase/oxygenase activase	RCA_MALDO	Malus domestica	48217.2	8.2	255	100	Serine-6,Serine-59,Serine-185,Serine-341,Threonine-3,Threonine-66,Threonine-336,Threonine-382,Tyrosine-122,Tyrosine-131,Tyrosine-132
	342	Ribulose bisphosphate carboxylase/oxygenase activase	RCA_MALDO	Malus domestica	48217.2	8.2	291	100	Serine-6,Serine-21,Serine-22,Serine-23,Serine-24,Serine-26,Serine-29,Serine-30,Serine-35,Serine-36,Serine-172,Serine-185,Serine-341,Threonine-3,Threonine-31,Threonine-66,Threonine-336
	336	Ribulose bisphosphate carboxylase/oxygenase activase	RCA_MALDO	Malus domestica	48217.2	8.2	110	100	Serine-6,Serine-10,Serine-172,Serine-185,Serine-341,Threonine-3,Threonine-7,Threonine-66,Threonine-78,Threonine-336,Tyrosine-122,Tyrosine-131
C24	683	Tubulin beta-8 chain	TBB8_ARATH	Arabidopsis thaliana	51258.3	4.73	463	100	Serine-314,Serine-382,Threonine-274,Threonine-312,Tyrosine-310
	284	Tubulin beta-8 chain	TBB8_ARATH	Arabidopsis thaliana	51258.3	4.73	398	100	Serine-314,Threonine-274,Threonine-312,Tyrosine-310
	285	Tubulin beta-2 chain	TBB2_LUPAL	Lupinus albus	50992.1	4.72	613	100	Threonine-274
	417	Tubulin beta-8 chain	TBB8_ARATH	Arabidopsis thaliana	51258.3	4.73	202	100	Serine-314,Threonine-312,Tyrosine-310
	1084	Tubulin beta-8 chain	TBB8_ARATH	Arabidopsis thaliana	51258.3	4.73	586	100	Threonine-274,Tyrosine-310
	422	Tubulin beta-2 chain	TBB2_LUPAL	Lupinus albus	50992.1	4.72	623	100	Threonine-274,Tyrosine-310
	243	Tubulin beta-2 chain (Fragment)	TBB2_PEA	Pisum sativum	51052.1	4.73	164	100	Serine-283,Serine-294,Threonine-288,Tyrosine-34,Tyrosine-308
	247	Tubulin beta-8 chain	TBB8_ARATH	Arabidopsis thaliana	51258.3	4.73	301	100	Serine-314,Threonine-274,Threonine-312,Tyrosine-310
	249	Tubulin beta-2 chain	TBB2_LUPAL	Lupinus albus	50992.1	4.72	667	100	Tyrosine-310
07-07-133
A6	420	Ribulose bisphosphate carboxylase large chain	RBL_LAVLA	Lavandula lanata	52940.5	6.19	102	100	Serine-10,Threonine-23,Threonine-26,Threonine-342,Tyrosine-24,Tyrosine-25,Tyrosine-29,Tyrosine-144
	302	Ribulose bisphosphate carboxylase large chain (Fragment)	RBL_DICCR	Dichapetalum crassifolium	49927	6.41	400	100	Serine-10,Serine-180
	312	Ribulose bisphosphate carboxylase large chain (Fragment)	RBL_PHOST	Phopsis stylosa	50717.5	6.33	100	100	Threonine-23,Threonine-26,Threonine-34,Threonine-243,Threonine-246,Threonine-342,Tyrosine-24,Tyrosine-25,Tyrosine-29,Tyrosine-239
A33	345	Ribulose bisphosphate carboxylase large chain (Fragment)	RBL_MALDO	Malus domestica	5849.9	4.76	89	99.995	Serine-10
	348	Ribulose bisphosphate carboxylase large chain (Fragment)	RBL_MALDO	Malus domestica	5849.9	4.76	117	100	Serine-10
	346	Ribulose bisphosphate carboxylase large chain	RBL_PHAVU	Phaseolus vulgaris	53223.7	5.96	369	100	Threonine-26,Threonine-271,Threonine-275,Tyrosine-20,Tyrosine-24,Tyrosine-25,Tyrosine-26,Tyrosine-29,Tyrosine-239,Tyrosine-269
	245	Ribulose bisphosphate carboxylase large chain (Fragment)	RBL_MALDO	Malus domestica	5849.9	4.76	239	100	Serine-10
	247	Ribulose bisphosphate carboxylase large chain (Fragment)	RBL_MALDO	Malus domestica	5849.9	4.76	241	100	Serine-10
	244	Ribulose bisphosphate carboxylase large chain (Fragment)	RBL_MALDO	Malus domestica	5849.9	4.76	69	99.54	Serine-2,Threonine-5
	182	Ribulose bisphosphate carboxylase large chain	RBL_PHAVU	Phaseolus vulgaris	53223.7	5.96	425	100	Serine-10,Serine-452,Threonine-142,Threonine-232
	183	Ribulose bisphosphate carboxylase large chain	RBL_PHAVU	Phaseolus vulgaris	53223.7	5.96	433	100	Serine-10,Threonine-142,Threonine-243,Threonine-246,Tyrosine-239
	180	Ribulose bisphosphate carboxylase large chain (Fragment)	RBL_AMOTI	Amorphophallus titanum	53061.6	6.32	80	99.97	Serine-4,Threonine-1,Tyrosine-138
A48	428	Ribulose bisphosphate carboxylase large chain (Fragment)	RBL_ILECR	Ilex crenata	51974.2	6.1	284	100	Threonine-233,Threonine-236,Tyrosine-15,Tyrosine-134,Tyrosine-175,Tyrosine-180,Tyrosine-229
	433	Ribulose bisphosphate carboxylase large chain	RBL_CUCSA	Cucumis sativus	53064.6	6	278	100	Threonine-23,Threonine-26,Threonine-142,Tyrosine-24,Tyrosine-25,Tyrosine-29,Tyrosine-185,Tyrosine-190
	435	Ribulose bisphosphate carboxylase large chain	RBL_LOTJA	Lotus japonicus	53195.7	6.04	275	100	Tyrosine-185,Tyrosine-190
	293	Ribulose bisphosphate carboxylase large chain (Fragment)	RBL_VITAE	Vitis aestivalis	52023.2	6.29	268	100	Tyrosine-135,Tyrosine-176,Tyrosine-181
	294	Ribulose bisphosphate carboxylase large chain (Fragment)	RBL_SANCA	Sanguinaria canadensis	48726.6	6.46	268	100	Threonine-233,Threonine-236,Tyrosine-175,Tyrosine-180,Tyrosine-229
	295	Ribulose bisphosphate carboxylase large chain (Fragment)	RBL_ILECR	Ilex crenata	51974.2	6.1	221	100	Tyrosine-14,Tyrosine-15,Tyrosine-175,Tyrosine-180
	325	Ribulose bisphosphate carboxylase large chain	RBL_CUCSA	Cucumis sativus	53064.6	6	226	100	Threonine-23,Threonine-142,Threonine-474,Tyrosine-185,Tyrosine-190
	326	Ribulose bisphosphate carboxylase large chain (Fragment)	RBL_SANCA	Sanguinaria canadensis	48726.6	6.46	214	100	Tyrosine-175,Tyrosine-180
	327	Ribulose bisphosphate carboxylase large chain (Fragment)	RBL_PRUDO	Prunus domestica	51370.8	6.23	213	100	Tyrosine-175,Tyrosine-180
B38	132	Ribulose bisphosphate carboxylase/oxygenase activase	RCAB_HORVU	Hordeum vulgare	47425.8	7.59	160	100	Tyrosine-27,Tyrosine-110
	127	Ribulose bisphosphate carboxylase/oxygenase activase	RCA_MALDO	Malus domestica	48217.2	8.2	274	100	Serine-288,Threonine-283,Threonine-289,Tyrosine-291
	124	Ribulose bisphosphate carboxylase/oxygenase activase	RCA_MALDO	Malus domestica	48217.2	8.2	128	100	Serine-79,Threonine-66,Threonine-79,Threonine-86
	72	Ribulose bisphosphate carboxylase/oxygenase activase	RCA_MALDO	Malus domestica	48217.2	8.2	285	100	Serine-6,Serine-341,Threonine-3,Threonine-66,Threonine-336
	71	Ribulose bisphosphate carboxylase/oxygenase activase	RCA_MALDO	Malus domestica	48217.2	8.2	349	100	Serine-172,Threonine-66
	69	Ribulose bisphosphate carboxylase/oxygenase activase	RCA_MALDO	Malus domestica	48217.2	8.2	118	100	Serine-79,Serine-94,Serine-102,Serine-110,Serine-111,Serine-172,Threonine-66,Threonine-78,Threonine-86,Threonine-104,Threonine-382,Tyrosine-112
	53	Ribulose bisphosphate carboxylase/oxygenase activase	RCA_MALDO	Malus domestica	48217.2	8.2	267	100	Serine-6,Serine-341,Threonine-3,Threonine-66,Threonine-336
	50	Ribulose bisphosphate carboxylase/oxygenase activase	RCA_MALDO	Malus domestica	48217.2	8.2	316	100	Serine-172,Threonine-66
	49	Ribulose bisphosphate carboxylase/oxygenase activase	RCA_MALDO	Malus domestica	48217.2	8.2	142	100	Serine-6,Serine-10,Serine-341,Threonine-3,Threonine-7,Threonine-66,Threonine-78,Threonine-336,Threonine-382
C24	422	Tubulin beta-2 chain	TBB2_LUPAL	Lupinus albus	50992.1	4.72	240	100	Threonine-274
	425	Tubulin beta-8 chain	TBB8_ARATH	Arabidopsis thaliana	51258.3	4.73	130	100	Serine-168,Serine-322,Serine-338,Serine-339,Threonine-166,Tyrosine-160,Tyrosine-340
	426	Tubulin beta-7 chain	TBB7_GOSHI	Gossypium hirsutum	50419.9	4.85	106	100	Serine-168,Serine-322,Threonine-166,Tyrosine-160
	304	Tubulin beta-1 chain	TBB1_SOYBN	Glycine max	50586	4.88	111	100	Serine-338,Serine-339,Tyrosine-340
	306	Tubulin beta-8 chain	TBB8_ARATH	Arabidopsis thaliana	51258.3	4.73	256	100	Threonine-274
	47	Tubulin beta-9 chain	TBB9_GOSHI	Gossypium hirsutum	50595.1	4.73	371	100	Tyrosine-36,Tyrosine-310
	316	Tubulin beta-3 chain	TBB3_WHEAT	Triticum aestivum	50554.9	4.67	307	100	Tyrosine-36
J, V and R correspond to juvenile, adult vegetative and reproductive phases, respectively. Images of 02-18-081, 02-17-115 and 07-07-133 are shown in Figures 1, 2 and Figures S1, S2, S4, S5.
