# Supplementary material for: Protein phosphorylation differs significantly among ontogenetic phases in Malus seedlings
Source: Proteome Sci. 2014 May 25;12:31. doi: 10.1186/1477-5956-12-31 (PMC4046019; doi:10.1186/1477-5956-12-31)
Supplement: Additional file 7: Table S4 — Group D identified by MALDI-TOF-TOF from different ontogenetic phases of three apple seedlings. J, V and R correspond to juvenile, adult vegetative and reproductive phases, respectively. Images of 02-18-081, 02-17-115 and 07-07-133 are shown in Figure 1, S1 and S2. Each spot number represents the group number and the spot’s gel position. For example, D1-1 refers to the first spot (from left to right) of group D1. [file 1477-5956-12-31-S7.xlsx]

## Sheet: Table S4
Table S4 Group D identified by MALDI-TOF-TOF from different ontogenetic phases of three apple seedlings.
Seedlings	Groups	Ontogenetic phases	Spot ID	Rank Protein Name	Accession No.	Species	Theor. Mr(Da)	pI	Protein Score	Protein Score C.I.%
02-18-081	D1	J	D1-1	UPF0725 protein At2g20625	Y2265_ARATH	Arabidopsis thaliana	22190.1	6.54	30	0
			D1-2	Single-stranded DNA-binding protein WHY1	WHY1_ARATH	Arabidopsis thaliana	29097	9.38	26	0
			D1-3	IN2-2 protein	IN22_MAIZE	Zea mays	34092.6	8.88	25	0
			D1-4	Cyclin-dependent kinase	CDKD1_ORYSJ	Oryza sativa subsp.japonica	47696.6	9.12	23	0
		V	D1-1	DNA-directed RNA polymerase subunit beta	RPOC2_ILLOL	Illicium oligandrum	158061	9.28	38	0
			D1-3	DEAD-box ATP-dependent RNA helicase 39	RH39_ORYSJ	Oryza sativa subsp. japonica	68159.9	10.2	30	0
			D1-4	Transcription factor bHLH120	BH120_ARATH	Arabidopsis thaliana	23095	9.61	27	0
		R	D1-1	V-type proton ATPase catalytic subunit	VATA2_ACEAT	Acetabularia acetabulum	67674.2	5.05	25	0
			D1-3	Probable glutathione S-transferase	GSTU1_ORYSJ	Oryza sativa subsp. japonica	26082.3	5.91	39	0
			D1-4	Photosystem II 5 kDa protein	PST2_GOSHI	Gossypium hirsutum	11172.7	10.37	33	0
	D146	J	D146-1	Actin	ACT_MESVI	Mesostigma viride	41790.8	5.3	42	0
		V	D146-1	Probable cinnamyl alcohol dehydrogenase	CADH_POPDE	Populus deltoides	39464.9	5.96	33	0
		R	D146-1	Putative defensin-like protein 264	DF264_ARATH	Arabidopsis thaliana	10453.9	6.25	45	0
02-17-115	D1	J	D1-3	DNA-directed RNA polymerase subunit beta	RPOC2_ILLOL	Illicium oligandrum	158061	9.28	30	0
			D1-4	Viscotoxin-1-PS	THN1_VISAL	Viscum album	5242.9	9.55	30	0
		V	D1-1	Outer envelope protein 64	OE64C_ARATH	Arabidopsis thaliana	64555.6	8.62	28	0
			D1-2	Root phototropism protein 2	RPT2_ARATH	Arabidopsis thaliana	66554	7.49	24	0
			D1-3	ABC transporter D family member 1	AB1D_ARATH	Arabidopsis thaliana	150052	9.03	24	0
			D1-4	Glutamate synthase 2 [NADH]	GLT2_ORYSJ	Oryza sativa subsp. japonica	241357	6.58	33	0
		R	D1-3	Cytochrome b5	CYB5_CUSRE	Cuscuta reflexa	14849.4	4.88	24	0
			D1-4	ABC transporter C family member 2	AB2C_ARATH	Arabidopsis thaliana	182812	6.03	24	0
	D146	J	D146-1	Actin-66	ACT4_TOBAC	Nicotiana tabacum	37333.9	5.47	37	0
		V	D146-1	Transcription factor bHLH155 GN=BHLH155	LHWL3_ARATH	Arabidopsis thaliana	80784.2	5.61	33	0
		R	D146-1	Probable cinnamyl alcohol dehydrogenase	CADH_POPDE	Populus deltoides	39464.9	5.96	35	0
07-07-133	D1	J	D1-1	DNA-directed RNA polymerase subunit beta	RPOC2_ILLOL	Illicium oligandrum	158061	9.28	29	0
			D1-2	Probable rRNA-processing protein EBP2 homolog	EBP2_ARATH	Arabidopsis thaliana	33185.5	6.96	25	0
			D1-3	DNA-directed RNA polymerase subunit beta	RPOC2_ILLOL	Illicium oligandrum	158061	9.28	49	60.877
			D1-4	Putative membrane protein ycf1	YCF1_ZYGCR	Zygnema circumcarinatum	196058	9.37	28	0
		V	D1-1	DNA-directed RNA polymerase subunit beta	RPOC2_ILLOL	Illicium oligandrum	158061	9.28	31	0
			D1-2	Calcineurin B-like protein 3	CNBL3_ARATH	Arabidopsis thaliana	26186.2	4.8	31	0
			D1-3	Chlorophyll a-b binding protein 3	CB23_POPEU	Populus euphratica	3204.7	9.69	46	25.453
			D1-4	BTB/POZ domain-containing protein At3g49900	Y3990_ARATH	Arabidopsis thaliana	58424.6	6.77	32	0
		R	D1-1	DNA-directed RNA polymerase subunit beta	RPOC2_ILLOL	Illicium oligandrum	158061	9.28	29	0
			D1-2	Cullin-associated NEDD8-dissociated protein 1	CAND1_ARATH	Arabidopsis thaliana	136636	5.77	27	0
			D1-3	Very-long-chain enoyl-CoA reductase	ECR_ARATH	Arabidopsis thaliana	36099.6	9.49	32	0
			D1-4	Dual specificity protein phosphatase PHS1	PHS1_ARATH	Arabidopsis thaliana	105082	5.97	29	0
	D146	J	D146-1	Actin-1	ACT1_MAIZE	Zea mays	41875.8	5.22	36	0
		V	D146-1	Protein translocase subunit SECA1	SECA1_ARATH	Arabidopsis thaliana	115682	6.07	32	0
		R	D146-1	Cryptochrome DASH	CRYD_ARATH	Arabidopsis thaliana	65512	9.21	32	0
J, V and R correspond to juvenile, adult vegetative and reproductive phases, respectively. Images of 02-18-081, 02-17-115 and 07-07-133 are shown in Figure 1, S1 and S3. Each spot number represents the group number and the spot’s gel position. For example, D1-1 refers to the first spot (from left to right) of group D1.
